# Supplementary material for: The Relation Between eHealth Literacy and Online Health Information–Seeking Behavior: Systematic Review and Meta-Analysis
Source: J Med Internet Res. 2026 Jul 15;28:e93578. doi: 10.2196/93578 (PMC13372218; doi:10.2196/93578)
Supplement: Multimedia Appendix 7 [file jmir-v28-e93578-s007.xlsx]

## Sheet: Supplementary Table S1
Multimedia Appendix 7. Complete extracted dataset for the meta-analysis: the 20 effect sizes with study (year), sample size, eHealth literacy measurement tool, reported correlation coefficient (r), health status, generation group, source type, and Newcastle-Ottawa Scale (NOS) score.
No.	Study (Year)	Sample size (N)	Measurement tool for eHealth literacy	Reported correlation (r)	Health status	Generation group	Source type	NOS score
1	Mitsutake et al., 2024	6000	eHEALS (Japanese version)	0.403	Healthy	Non–Gen Z	Professional	6
2	Liu et al., 2024	10000	eHEALS (Chinese version)	0.255	Healthy	Non–Gen Z	Non-professional	5
3	Yun & Bickmore, 2025	297	eHEALS (English)	0.23	Healthy	Non–Gen Z	Non-professional	5
4	Tian & Chen, 2023	5151	eHEALS (Chinese)	0.044	Healthy	Gen Z	Non-professional	5
5	Gazibara et al., 2021	702	eHEALS (Serbian)	0.039	Healthy	Gen Z	Non-professional	7
6	Chen & Tian, 2024	5383	eHEALS (Chinese)	0.037	Healthy	Gen Z	Non-professional	5
7	Shi et al., 2025	230	eHEALS (Chinese)	0.552	Patients	Non–Gen Z	Non-professional	7
8	Islam et al., 2017	199	eHEALS (English)	0.204	Healthy	Gen Z	Non-professional	4
9	Tennant et al., 2015	283	eHEALS (English)	0.628	Healthy	Non–Gen Z	Non-professional	7
10	Wong & Cheung, 2019	1194	eHEALS (Chinese)	0.13	Healthy	Non–Gen Z	Non-professional	9
11	James & Harville, 2016	881	eHEALS (English)	0.309	Healthy	Non–Gen Z	Non-professional	4
12	Quinn et al., 2017	54	eHEALS (English)	-0.332	Healthy	Gen Z	Non-professional	5
13	Saffarzadeh et al., 2015	75	eHEALS (English)	0.724	Patients	Non–Gen Z	Professional	7
14a	Chang et al., 2015 (Parents)	974	eHEALS (Chinese)	0.29	Healthy	Non–Gen Z	Professional	7
14b	Chang et al., 2015 (Adolescents)	942	eHEALS (Chinese)	0.195	Healthy	Gen Z	Professional	7
15	Kyaw et al., 2024	434	eHEALS (Korean)	0.359	Healthy	Non–Gen Z	Non-professional	8
16	Smola et al., 2024	1661	Transactional e-Health Literacy Instrument (Polish)	0.394	Healthy	Non–Gen Z	Professional	8
17	Khan et al., 2018	33	eHEALS (English)	0.349	Patients	Non–Gen Z	Unknown	4
18	Lotto et al., 2023	521	eHEALS (Brazilian Portuguese version)	0.241	Healthy	Gen Z	Non-professional	6
19	Gazibara et al., 2025	702	eHEALS (Serbian)	-0.028	Healthy	Gen Z	Non-professional	7
